# Supplementary material for: Potential antidiabetic effect of ethanolic and aqueous-ethanolic extracts of Ricinus communis leaves on streptozotocin-induced diabetes in rats
Source: PeerJ. 2019 Feb 18;7:e6441. doi: 10.7717/peerj.6441 (PMC6383553; doi:10.7717/peerj.6441)
Supplement: Data S1 [file peerj-07-6441-s001.csv]

No	NA	K	CL	GLU	CO2	UREA	ALB	CRE	AST	DBIL	PHOS	ALT	TBIL	TP	ALP
1	146	4.84	104	6.573	30	5.2	10.5	43.3	108	0.36	2.6	64	1.62	67.6	234
2	136	5.99	94	5.9	28	13.6	8.8	48.8	214	0.21	2.35	181	3.01	64.7	703
3	142	4.31	100	7.005	32	5.2	7.8	33.8	159	0.51	2.25	62	1.2	74.3	230
4	141	5.51	102	6.47	28	5.3	11.63	30.46	257	0.16	2.54	54	1.92	70.09	114
5	134	5.09	94	7.86	31	4.8	9.026	27.06	153	0.42	2.42	47	1.13	61.26	135
6	134	6.03	94	9.9	29	12.3	5.68	51.34	198	0.46	2.21	189	2.52	59.7	566
7	132	6.29	89	12.4	30	12.1	6.27	45.96	408	0.72	2.58	252	2.58	61.58	661
8	133	6.03	91	11.8	27	11.3	6.9	57.43	505	0.84	2.44	263	2.71	69.11	575
9	134	6.31	92	12.1	32	8.9	8.25	45.61	248	1.07	2.58	186	2.6	62.8	685
10	144	5.79	102	11.9	26	12	9.58	49.18	350	0.51	2.43	205	2.4	68.55	986
11	134	5.06	92	33.2	28	9.4	9.16	44.08	334	0.5	2.45	238	2.92	64.26	384
12	133	7.39	93	32.6	26	10.8	10.01	48.38	184	0.81	3.1	193	3.62	64.15	394
13	142	4.48	98	36.2	31	13	8.75	47.84	463	0.67	2.003	238	3.23	54.97	279
14	131	7.82	92	37.8	28	13.5	9.8	49.78	201	0.96	1.91	216	3.65	59.9	280
15	131	7.82	92	37.8	28	13.5	9.8	49.78	201	0.96	1.91	216	3.65	59.9	380
16	138	5.56	97	28.1	28	6.5	7.59	47.31	152	0.38	2.49	146	1.78	68.48	978
17	64	2.66	48	28.76	12	3.4	3.33	30.1	94	0.06	0.9	85	0.61	24.68	222
18	136	5.09	94	37.1	29	12.8	8.8	45.46	383	0.05	2.12	198	2.43	61.88	992
19	138	5.56	97	28.1	28	6.5	7.59	47.31	152	0.38	2.49	146	1.78	68.48	978
20	64	2.66	48	28.76	12	3.4	3.33	30.1	94	0.06	0.9	85	0.61	24.68	222
A1	138	4.61	96	32.07	26	10.7	5.94	45.46	256	0.52	2.16	195	0.94	59.68	795
A2	134	4.84	92	31.8	28	8.6	8.29	48.63	286	0.71	1.93	155	1.58	63.22	324
A3	138	4.61	96	32.07	26	10.7	5.94	45.46	256	0.52	2.16	195	0.94	59.68	795
A4	134	4.84	92	31.8	28	8.6	8.29	48.63	286	0.71	1.93	155	1.58	63.22	324
A5	138	4.61	96	32.07	26	10.7	5.94	45.46	256	0.52	2.16	195	0.94	59.68	795
C1	138	6.08	99	26.24	27	7.7	7.55	37.00	233	0.15	2.24	139	1.76	57.18	885
C 2	143	5.35	103	11.9	28	6.1	8.30	28.98	167	0.79	1.9	96	1.82	54.8	327
C3	138	5.45	97	35.1	28	9	7.46	40.7	359	0.24	1.98	216	1.41	69.8	991
C 4	143	5.35	103	11.9	28	6.1	8.30	28.98	167	0.79	1.9	96	1.82	54.8	327
C5	138	5.45	97	35.1	28	9	7.46	40.7	359	0.24	1.98	216	1.41	69.8	991
D1	134	6.06	95	33.2	32	11.4	8.16	46.08	234	0.6	2.45	238	2.92	64.26	884
D2	138	6.39	90	31.6	29	10.8	10.01	45.38	184	0.81	3.1	193	3.62	68.15	894
D3	142	7.48	93	35.2	30	11	9.75	49.84	263	0.7	2.003	238	3.23	64.97	879
D4	133	5.82	94	36.8	29	13.8	11.8	48.78	251	0.8	1.91	216	3.65	59.9	980
D5	135	6.82	96	33.8	33	12.5	10.8	45.78	231	0.9	1.91	216	3.65	69.9	980
