# Supplementary material for: Potential antidiabetic effect of ethanolic and aqueous-ethanolic extracts of Ricinus communis leaves on streptozotocin-induced diabetes in rats
Source: PeerJ. 2019 Feb 18;7:e6441. doi: 10.7717/peerj.6441 (PMC6383553; doi:10.7717/peerj.6441)
Supplement: Data S2 [file peerj-07-6441-s002.csv]

Group	Initial body weight(g)	Final Body weight (g)
Control	254.61± 1.60	280.11± 2.10
negative control Diabetic Rats	252.50± 0.60	220.50± 1.20
Glibenclamide (5 Mg/Kg Body Weight)	257.32± 2.80	228.82± 2.50
A Low Dose 300mg/Kg/Bw	257.50± 0.70	235.80± 1.71
B Low Dose 300mg/Kg/Bw	255.63±1.20	242.10± 2.72
A Higher Dose 600mg/Kg/Bw	256.60± 4.20	221.11± 1.80
B Higher Dose 600mg/Kg/Bw	258.61± 2.18	210.50± 1.21
