# Supplementary material for: Potential antidiabetic effect of ethanolic and aqueous-ethanolic extracts of Ricinus communis leaves on streptozotocin-induced diabetes in rats
Source: PeerJ. 2019 Feb 18;7:e6441. doi: 10.7717/peerj.6441 (PMC6383553; doi:10.7717/peerj.6441)
Supplement: Data S3 [file peerj-07-6441-s003.csv]

Group	Control	positive control	negative control	A low dose 300mg/kg/bw	B low dose 300mg/kg/bw	A higher dose 600mg/kg/bw	B higher dose 600mg/kg/bw
		glibenclamide (5 mg/kg body weight)	Diabetic rats
parameter
Na	139.8±2.15	135.4±2.18	134.2±2.03	108±17.9	136.4±0.97	140±1.22	136.4±1.63
mmol/L
K	5.14±0.28	6.09±0.09	6.51±0.72	4.3±0.67	4.7±0.05	5.5±0.13	6.51±0.29
mmol/L
Cl	98.8±2.05	93.6±2.24	93.4±1.16	76.8±11.77	94.4±0.97	99.8±1.35	93.6±1.02
mmol/L
P	2.4±0.06	2.44±0.07	2.27±0.22	1.78±0.36	2.06±0.05	2±0.06	2.27±0.22
mmol/L
CO2 mmol/L	29.8±0.8	28.8±1.07	28.2±0.8	21.8±4.005	26.8±0.48	27.8±0.2	30.6±0.81
Glucose	6.76±0.32	11.62±0.44	35.5±1.11	30.16±1.74	31.96±0.06	24.04±5.2	34.12±0.88
mmol/L
AST	178.2±25.9	341.8±55.02	276.6±53.87	175±53.59	268±7.34	257±43.34	232.6±13.47
U/L
ALT	81.6±25.03	219±16.14	220.2±8.39	132±21.4	179±9.79	152.6±27.04	220.2±8.39
U/L
ALP	283.2±107.7	694.6±76.47	343.4±26.18	678.4±186.34	606.6±115.37	704.2±155.2	923.4±23.23
U/L
Total Bilirubin	1.77±0.34	2.56±0.05	3.41±0.14	1.44±0.35	1.19±0.15	1.64±0.09	3.41±0.14
µmol/L
Direct Bilirubin	0.33±0.06	0.72±0.11	0.78±0.08	0.18±0.07	0.59±0.05	0.44±0.14	0.76±0.05
µmol/L
Total protein	67.5±2.23	64.34±1.89	60.6±1.71	49.64±10.26	61.09±0.89	61.27±3.5	65.4±1.72
g/L
Albumin	9.55±0.67	7.33±0.7	9.5±0.23	6.12±1.16	6.88±0.57	7.8±0.19	10.1±0.6
g/L
Creatinine	36.68±4.06	49.9±2.15	47.9±1.04	40.05±4.07	46.72±0.77	35.27±2.65	47.17±0.89
µmol/L
Urea mmol/l	6.82±1.69	11.32±0.62	12.04±0.82	6.5±1.71	9.86±0.51	7.58±0.64	11.9±0.55
Group	Control	positive control	negative control	A low dose 300mg/kg/bw	B low dose 300mg/kg/bw	A higher dose 600mg/kg/bw	B higher dose 600mg/kg/bw
		glibenclamide (5 mg/kg body weight)
parameter
Na	139.8±2.15	135.4±2.18	134.2±2.03	108±17.9	136.4±0.97	140±1.22	136.4±1.63
mmol/L
K	5.14±0.28	6.09±0.09	6.51±0.72	4.3±0.67	4.7±0.05	5.5±0.13	6.51±0.29
mmol/L
Cl	98.8±2.05	93.6±2.24	93.4±1.16	76.8±11.77	94.4±0.97	99.8±1.35	93.6±1.02
mmol/L
P	2.4±0.06	2.44±0.07	2.27±0.22	1.78±0.36	2.06±0.05	2±0.06	2.27±0.22
mmol/L
CO2 mmol/L	29.8±0.8	28.8±1.07	28.2±0.8	21.8±4.005	26.8±0.48	27.8±0.2	30.6±0.81
Glucose	6.76±0.32	11.62±0.44	35.5±1.11	30.16±1.74	31.96±0.06	24.04±5.2	34.12±0.88
mmol/L
AST	178.2±25.9	341.8±55.02	276.6±53.87	175±53.59	268±7.34	257±43.34	232.6±13.47
U/L
ALT	81.6±25.03	219±16.14	220.2±8.39	132±21.4	179±9.79	152.6±27.04	220.2±8.39
U/L
ALP	283.2±107.7	694.6±76.47	343.4±26.18	678.4±186.34	606.6±115.37	704.2±155.2	923.4±23.23
U/L
Total Bilirubin	1.77±0.34	2.56±0.05	3.41±0.14	1.44±0.35	1.19±0.15	1.64±0.09	3.41±0.14
µmol/L
Direct Bilirubin	0.33±0.06	0.72±0.11	0.78±0.08	0.18±0.07	0.59±0.05	0.44±0.14	0.76±0.05
µmol/L
Total protein	67.5±2.23	64.34±1.89	60.6±1.71	49.64±10.26	61.09±0.89	61.27±3.5	65.4±1.72
g/L
Albumin	9.55±0.67	7.33±0.7	9.5±0.23	6.12±1.16	6.88±0.57	7.8±0.19	10.1±0.6
g/L
Creatinine	36.68±4.06	49.9±2.15	47.9±1.04	40.05±4.07	46.72±0.77	35.27±2.65	47.17±0.89
µmol/L
Urea mmol/l	6.82±1.69	11.32±0.62	12.04±0.82	6.5±1.71	9.86±0.51	7.58±0.64	11.9±0.55
Table 3 -ve control
Group	negative control	Control	positive control	A low dose 300mg/kg/bw	B low dose 300mg/kg/bw	A higher dose 600mg/kg/bw	B higher dose 600mg/kg/bw
			glibenclamide (5 mg/kg body weight)
parameter
Na	134.2±2.03	139.8±2.15	135.4±2.18	108±17.9	136.4±0.97	140±1.22	136.4±1.63
mmol/L
K	6.51±0.72	5.14±0.28	6.09±0.09	4.3±0.67	4.7±0.05	5.5±0.13	6.51±0.29
mmol/L
Cl	93.4±1.16	98.8±2.05	93.6±2.24	76.8±11.77	94.4±0.97	99.8±1.35	93.6±1.02
mmol/L
P	2.27±0.22	2.4±0.06	2.44±0.07	1.78±0.36	2.06±0.05	2±0.06	2.27±0.22
mmol/L
CO2 mmol/L	28.2±0.8	29.8±0.8	28.8±1.07	21.8±4.005	26.8±0.48	27.8±0.2	30.6±0.81
Glucose	35.5±1.11	6.76±0.32	11.62±0.44	30.16±1.74	31.96±0.06	24.04±5.2	34.12±0.88
mmol/L
AST	276.6±53.87	178.2±25.9	341.8±55.02	175±53.59	268±7.34	257±43.34	232.6±13.47
U/L
ALT	220.2±8.39	81.6±25.03	219±16.14	132±21.4	179±9.79	152.6±27.04	220.2±8.39
U/L
ALP	343.4±26.18	283.2±107.7	694.6±76.47	678.4±186.34	606.6±115.37	704.2±155.2	923.4±23.23
U/L
Total Bilirubin	3.41±0.14	1.77±0.34	2.56±0.05	1.44±0.35	1.19±0.15	1.64±0.09	3.41±0.14
µmol/L
Direct Bilirubin	0.78±0.08	0.33±0.06	0.72±0.11	0.18±0.07	0.59±0.05	0.44±0.14	0.76±0.05
µmol/L
Total protein	60.6±1.71	67.5±2.23	64.34±1.89	49.64±10.26	61.09±0.89	61.27±3.5	65.4±1.72
g/L
Albumin	9.5±0.23	9.55±0.67	7.33±0.7	6.12±1.16	6.88±0.57	7.8±0.19	10.1±0.6
g/L
Creatinine	47.9±1.04	36.68±4.06	49.9±2.15	40.05±4.07	46.72±0.77	35.27±2.65	47.17±0.89
µmol/L
Urea mmol/l	12.04±0.82	6.82±1.69	11.32±0.62	6.5±1.71	9.86±0.51	7.58±0.64	11.9±0.55
